# Supplementary material for: Validation of a Food Knowledge Questionnaire on Tanzanian Women of Childbearing Age
Source: Nutrients. 2022 Feb 7;14(3):691. doi: 10.3390/nu14030691 (PMC8840700; doi:10.3390/nu14030691)
Supplement: Supplementary file 1 [file nutrients-14-00691-s001.zip]

Archive with 1 entries (1 files):
- nutrients-1573148-supplementary.pdf
